# Supplementary material for: Software for selecting the most informative sets of genomic loci for multi-target microbial typing
Source: BMC Bioinformatics. 2013 May 1;14:148. doi: 10.1186/1471-2105-14-148 (PMC3660239; doi:10.1186/1471-2105-14-148)
Supplement: Additional file 1 — The AuSeTTS software file. [file 1471-2105-14-148-S1.xls]

## Sheet: Instructions
	Automated Selection of Typing Target Subsets
	AuSeTTS: Instructions for use
	• Macros must be enabled for AuSeTTS to run. Designed to run on Microsoft Excel for Windows (not tested on Microsoft Excel for Mac)
	• Hover over parameters for explanations
	• Type or paste your input data into the 'InputData' sheet (sample datasets are available from www.cidmpublichealth.org/pages/ausetts.html) or run analysis (Control-M) to directly upload data from an excel or text file
	• The first row must contain target names
	• Subsequent rows must contain the typing results with each row representing the results for an individual isolate; missing data is not permitted
	• Each row can represent more than one isolate by specifying one column that contains the number of isolates for each row
	• Using this options multiplies the number of times a row is considered in the analysis
	• The "number of isolates" column should contain positive integers. Non-integers and blanks are treated as 1. A value of zero 0 removes the row from the analysis
	• The "number of isolates" column must have a name in the top row (eg: Number of Isolates)
	• The time taken to run the analysis can be shortened by setting a threshold for the target parameter
	• The time taken to run the analysis can be shortened by limiting the number of target combinations of equal discriminatory power which are analysed
	• Press "Control-M" to run the analysis or click here:
	• The detailed results will be shown on the 'Results' sheet
	• Move to the 'Chart' tab to view the results in a visual format (if available)
	About AuSeTTS
	• This program was developed for the rapid identification of subsets of molecular markers that maximise discriminatory power of a microbial typing system
	• It has been developed by Dr Matthew O'Sullivan as part of a PhD project
	• While it was developed to examine binary molecular targets, it can also be used for multistate targets such as VNTR loci and MLST alleles
	• See www.cidmpublichealth.org/pages/ausetts.html for updates and more information
	References:
	• Hunter PR, Gaston MA (1988) Numerical index of the discriminatory ability of typing systems: an application of Simpson's index of diversity. J Clin Microbiol 26:2465-2466
	• Grundmann H, Hori S, Tanner G (2001) Determining Confidence Intervals When Measuring Genetic Diversity and the Discriminatory Abilities of Typing Methods for Microorganisms. J Clin Microbiol 39:4190-4192
	• Carriço J A, Silva-Costa C, Melo-Cristino J, Pinto FR, de Lencastre H, Almeida JS, Ramirez M (2006) Illustration of a Common Framework for Relating Multiple Typing Methods by Application to Macrolide-Resistant Streptococcus pyogenes. J Clin Microbiol 44:2524-2532
	• Pinto FR, Melo-Christino J, Ramirez M (2008) A Confidence Interval for the Wallace Coefficient of Concordance and Its Application to Microbial Typing Methods. PLoS ONE 3(11):e3696
	• Severiano A, Pinto FR, Ramirez M, Carriço JA (2011) Adjusted Wallace Coefficient as a Measure of Congruence between Typing Methods. J Clin Microbiol 49(11):3997.
	• www.comparingpartitions.info

## Sheet: InputData
Binary target 1	Binary target 2	Binary target 3	Binary target 4	Binary target 5	Binary target 6	Binary target 7	Binary target 8	Binary target 9	Binary target 10	Binary target 11	Binary target 12	Binary target 13	Binary target 14	Binary target 15	Binary target 16	Binary target 17	MLST
1	0	0	0	0	0	1	0	0	0	0	0	0	0	0	0	0	ST1
1	0	0	0	0	0	1	0	0	0	0	0	0	1	0	0	0	ST1
1	0	0	0	0	0	1	0	0	0	1	0	0	0	1	0	0	ST1
1	0	0	0	0	0	1	0	0	0	1	0	0	0	1	0	0	ST1
1	0	0	0	0	0	1	0	0	0	0	0	1	1	1	1	1	ST1
1	0	0	0	0	0	1	0	0	0	0	0	0	0	0	0	0	ST1
1	0	0	0	0	0	1	0	0	0	0	0	0	0	0	0	0	ST1
1	0	0	0	0	0	1	0	0	0	0	0	0	0	0	0	0	ST1
1	0	0	0	0	0	1	0	0	0	0	0	0	0	0	0	0	ST1
0	0	0	0	0	0	0	0	0	0	0	0	1	0	0	0	1	ST8
0	0	0	0	0	0	0	0	0	0	0	1	1	0	0	0	1	ST8
0	0	0	0	0	0	0	0	0	0	0	0	1	0	1	0	1	ST8
0	0	0	0	0	1	0	1	0	0	0	0	1	0	1	0	1	ST22
0	0	1	0	0	1	0	1	0	0	0	0	1	0	1	0	1	ST22
0	0	0	0	0	1	0	0	0	0	1	0	1	0	1	0	1	ST30
0	0	0	0	0	1	0	0	0	0	1	0	1	0	1	0	1	ST30
1	0	0	0	0	1	0	0	0	1	0	1	1	0	1	1	1	ST36
0	0	0	0	0	1	0	1	0	0	0	0	1	1	0	1	1	ST45
0	0	0	0	0	1	0	1	0	1	0	0	1	1	0	0	1	ST45
0	0	0	1	0	1	0	1	0	0	0	0	1	1	1	1	1	ST5
0	0	0	0	0	1	0	1	0	0	0	0	0	0	0	0	0	ST73
0	0	0	0	0	0	0	0	0	0	0	1	0	0	0	0	0	ST78
0	0	0	0	0	0	0	0	0	0	0	0	0	0	0	0	0	ST88
0	0	0	0	0	0	0	0	0	0	0	1	0	0	0	0	0	ST88
0	0	0	0	0	0	0	0	0	0	1	0	0	0	1	1	0	ST93
1	0	0	0	0	0	0	0	0	0	0	1	0	1	0	0	0	ST239
1	0	0	0	0	0	0	0	0	0	0	1	0	1	0	0	0	ST239
1	0	0	0	0	0	0	0	0	0	0	1	0	1	0	0	0	ST128
1	0	0	0	0	0	0	0	0	0	0	1	0	0	0	0	0	ST239
1	0	0	0	0	0	0	0	0	0	0	1	0	1	0	0	0	ST239
0	1	0	0	0	0	0	0	0	0	0	0	1	1	1	1	1	ST250
1	0	1	0	0	0	1	0	0	0	1	0	0	0	1	0	0	ST1
1	0	0	0	0	0	0	0	0	0	0	1	1	1	1	0	1	ST8
0	0	0	0	0	1	0	1	0	0	0	1	1	1	1	0	1	ST5
0	0	0	0	0	0	0	0	0	0	0	1	1	1	1	1	1	ST239
0	0	0	0	0	0	0	0	0	0	0	1	1	1	1	0	1	ST239
1	0	0	0	0	0	0	0	0	0	0	1	0	0	0	0	0	ST239
1	0	0	0	0	0	0	0	0	0	0	1	0	0	0	0	0	ST239
1	0	0	0	0	0	0	0	0	0	0	1	0	0	0	0	0	ST239
1	0	0	0	0	0	0	0	0	0	0	1	0	1	0	0	0	ST239
1	0	0	0	0	0	0	0	0	0	0	1	1	1	0	0	1	ST239
1	0	0	0	0	0	0	0	0	0	0	1	1	1	0	0	1	ST239
1	0	0	0	0	0	0	0	0	0	0	1	0	0	0	0	0	ST239
0	0	0	0	0	0	0	0	0	0	1	0	0	0	1	1	0	ST93
1	0	0	0	0	0	0	0	0	0	0	1	0	0	0	0	0	ST239
1	0	0	0	0	0	0	0	0	0	0	1	0	0	0	0	0	ST239
1	0	0	0	0	0	0	0	0	0	0	1	0	0	0	0	0	ST239
1	0	0	0	0	0	0	0	0	0	0	1	0	0	0	0	0	ST239
0	0	0	0	0	1	0	1	0	0	0	0	1	0	1	0	1	ST22
1	0	0	0	0	0	0	0	0	0	0	1	0	0	0	0	0	ST239

## Sheet: Results
Automated Selection of Typing Target Subsets (AuSeTTS) Analysis - 11/11/2012 5:08:02 PM (Time Elapsed: 0h 0m 2s)
50 rows in dataset. Each row represented one isolate
18 columns were identified in the dataset. The following columns were force excluded MLST,. No columns were force included.
Maximised parameter was the Simpson's Index of Diversity. Maximum possible value was 0.942040816326531.
The following targets were noninformative, so were excluded: Binary target 5, Binary target 9,.
The following targets were excluded since they were concordant with another target in the dataset: Binary target 17,.
Pre-existing partitions were defined using columns: , MLST. The SID of these partitions was 0.82694.
Heuristic search used: It was assumed that the most informative combination of n targets is a subset of the most informative combination of n+1 targets
Threshold	Number of targets	Simpson's index of diversity (D)	Lower 95% CI	Upper 95% CI	Fraction in largest group	Number of groups	Rand coefficient	Adjusted Rand coefficient	Adjusted Wallace A->B	Lower 95% CI	Upper 95% CI	Adjusted Wallace B->A	Lower 95% CI	Upper 95% CI	Targets
9	0	0	0	0	1	1	0	0	0	0	0	0	0	0
	1	0.510204			0.5	2	0.673469	0.338106	0.205907	0.0387525	0.373061	0.944528	0.918379	0.970678	Binary target 12
	2	0.748571	0.713558	0.783585	0.34	4	0.805714	0.424278	0.344319	0.160707	0.527932	0.552607	0.318219	0.786995	Binary target 12, Binary target 13
	3	0.845714	0.806187	0.885242	0.24	8	0.822857	0.353364	0.379365	0.179158	0.579571	0.330699	0.157855	0.503543	Binary target 12, Binary target 13, Binary target 14
	4	0.899592	0.866736	0.932448	0.2	13	0.870204	0.456274	0.655896	0.574752	0.73704	0.34981	0.169839	0.529781	Binary target 1, Binary target 12, Binary target 13, Binary target 14
	5	0.924898	0.889885	0.959911	0.2	18	0.869388	0.412103	0.737113	0.643474	0.830752	0.286	0.12304	0.44896	Binary target 1, Binary target 12, Binary target 13, Binary target 14, Binary target 15
	6	0.93551	0.89914	0.971881	0.2	22	0.88	0.442456	0.892849	0.813186	0.972511	0.294099	0.132988	0.455211	Binary target 1, Binary target 8, Binary target 12, Binary target 13, Binary target 14, Binary target 15
	7	0.938776	0.901389	0.976162	0.2	24	0.876735	0.421546	0.887134	0.803223	0.971045	0.276456	0.113738	0.439174	Binary target 1, Binary target 3, Binary target 8, Binary target 12, Binary target 13, Binary target 14, Binary target 15
	8	0.940408	0.902556	0.97826	0.2	25	0.878367	0.426334	0.917173	0.836821	0.997525	0.277712	0.115276	0.440148	Binary target 1, Binary target 3, Binary target 6, Binary target 8, Binary target 12, Binary target 13, Binary target 14, Binary target 15
	8	0.940408	0.902556	0.97826	0.2	25	0.878367	0.426334	0.917173	0.836821	0.997525	0.277712	0.115276	0.440148	Binary target 1, Binary target 3, Binary target 8, Binary target 11, Binary target 12, Binary target 13, Binary target 14, Binary target 15
	8	0.940408	0.902354	0.978463	0.2	26	0.875102	0.410934	0.884042	0.797832	0.970252	0.26768	0.0997817	0.435579	Binary target 1, Binary target 3, Binary target 8, Binary target 12, Binary target 13, Binary target 14, Binary target 15, Binary target 16
	9	0.942041	0.90355	0.980531	0.2	27	0.876735	0.415692	0.914839	0.832224	0.997455	0.26895	0.101342	0.436558	Binary target 1, Binary target 3, Binary target 6, Binary target 8, Binary target 12, Binary target 13, Binary target 14, Binary target 15, Binary target 16
	9	0.942041	0.90355	0.980531	0.2	27	0.876735	0.415692	0.914839	0.832224	0.997455	0.26895	0.101342	0.436558	Binary target 1, Binary target 3, Binary target 8, Binary target 11, Binary target 12, Binary target 13, Binary target 14, Binary target 15, Binary target 16
	10	0.942041	0.90355	0.980531	0.2	27	0.876735	0.415692	0.914839	0.832224	0.997455	0.26895	0.101342	0.436558	Binary target 1, Binary target 2, Binary target 3, Binary target 8, Binary target 11, Binary target 12, Binary target 13, Binary target 14, Binary target 15, Binary target 16
	11	0.942041	0.90355	0.980531	0.2	27	0.876735	0.415692	0.914839	0.832224	0.997455	0.26895	0.101342	0.436558	Binary target 1, Binary target 2, Binary target 3, Binary target 4, Binary target 8, Binary target 11, Binary target 12, Binary target 13, Binary target 14, Binary target 15, Binary target 16
	12	0.942041	0.90355	0.980531	0.2	27	0.876735	0.415692	0.914839	0.832224	0.997455	0.26895	0.101342	0.436558	Binary target 1, Binary target 2, Binary target 3, Binary target 4, Binary target 6, Binary target 8, Binary target 11, Binary target 12, Binary target 13, Binary target 14, Binary target 15, Binary target 16
	13	0.942041	0.90355	0.980531	0.2	27	0.876735	0.415692	0.914839	0.832224	0.997455	0.26895	0.101342	0.436558	Binary target 1, Binary target 2, Binary target 3, Binary target 4, Binary target 6, Binary target 7, Binary target 8, Binary target 11, Binary target 12, Binary target 13, Binary target 14, Binary target 15, Binary target 16
	14	0.942041	0.90355	0.980531	0.2	27	0.876735	0.415692	0.914839	0.832224	0.997455	0.26895	0.101342	0.436558	Binary target 1, Binary target 2, Binary target 3, Binary target 4, Binary target 6, Binary target 7, Binary target 8, Binary target 10, Binary target 11, Binary target 12, Binary target 13, Binary target 14, Binary target 15, Binary target 16
