# Supplementary material for: Software for selecting the most informative sets of genomic loci for multi-target microbial typing
Source: BMC Bioinformatics. 2013 May 1;14:148. doi: 10.1186/1471-2105-14-148 (PMC3660239; doi:10.1186/1471-2105-14-148)
Supplement: Additional file 4 — Sample AuSeTTS dataset. [file 1471-2105-14-148-S4.xls]

## Sheet: Sheet1
Binary target 1	Binary target 2	Binary target 3	Binary target 4	Binary target 5	Binary target 6	Binary target 7	Binary target 8	Binary target 9	Binary target 10	Binary target 11	Binary target 12	Binary target 13	Binary target 14	Binary target 15	Binary target 16	Binary target 17	MLST
1	0	0	0	0	0	1	0	0	0	0	0	0	0	0	0	0	ST1
1	0	0	0	0	0	1	0	0	0	0	0	0	1	0	0	0	ST1
1	0	0	0	0	0	1	0	0	0	1	0	0	0	1	0	0	ST1
1	0	0	0	0	0	1	0	0	0	1	0	0	0	1	0	0	ST1
1	0	0	0	0	0	1	0	0	0	0	0	1	1	1	1	1	ST1
1	0	0	0	0	0	1	0	0	0	0	0	0	0	0	0	0	ST1
1	0	0	0	0	0	1	0	0	0	0	0	0	0	0	0	0	ST1
1	0	0	0	0	0	1	0	0	0	0	0	0	0	0	0	0	ST1
1	0	0	0	0	0	1	0	0	0	0	0	0	0	0	0	0	ST1
0	0	0	0	0	0	0	0	0	0	0	0	1	0	0	0	1	ST8
0	0	0	0	0	0	0	0	0	0	0	1	1	0	0	0	1	ST8
0	0	0	0	0	0	0	0	0	0	0	0	1	0	1	0	1	ST8
0	0	0	0	0	1	0	1	0	0	0	0	1	0	1	0	1	ST22
0	0	1	0	0	1	0	1	0	0	0	0	1	0	1	0	1	ST22
0	0	0	0	0	1	0	0	0	0	1	0	1	0	1	0	1	ST30
0	0	0	0	0	1	0	0	0	0	1	0	1	0	1	0	1	ST30
1	0	0	0	0	1	0	0	0	1	0	1	1	0	1	1	1	ST36
0	0	0	0	0	1	0	1	0	0	0	0	1	1	0	1	1	ST45
0	0	0	0	0	1	0	1	0	1	0	0	1	1	0	0	1	ST45
0	0	0	1	0	1	0	1	0	0	0	0	1	1	1	1	1	ST5
0	0	0	0	0	1	0	1	0	0	0	0	0	0	0	0	0	ST73
0	0	0	0	0	0	0	0	0	0	0	1	0	0	0	0	0	ST78
0	0	0	0	0	0	0	0	0	0	0	0	0	0	0	0	0	ST88
0	0	0	0	0	0	0	0	0	0	0	1	0	0	0	0	0	ST88
0	0	0	0	0	0	0	0	0	0	1	0	0	0	1	1	0	ST93
1	0	0	0	0	0	0	0	0	0	0	1	0	1	0	0	0	ST239
1	0	0	0	0	0	0	0	0	0	0	1	0	1	0	0	0	ST239
1	0	0	0	0	0	0	0	0	0	0	1	0	1	0	0	0	ST128
1	0	0	0	0	0	0	0	0	0	0	1	0	0	0	0	0	ST239
1	0	0	0	0	0	0	0	0	0	0	1	0	1	0	0	0	ST239
0	1	0	0	0	0	0	0	0	0	0	0	1	1	1	1	1	ST250
1	0	1	0	0	0	1	0	0	0	1	0	0	0	1	0	0	ST1
1	0	0	0	0	0	0	0	0	0	0	1	1	1	1	0	1	ST8
0	0	0	0	0	1	0	1	0	0	0	1	1	1	1	0	1	ST5
0	0	0	0	0	0	0	0	0	0	0	1	1	1	1	1	1	ST239
0	0	0	0	0	0	0	0	0	0	0	1	1	1	1	0	1	ST239
1	0	0	0	0	0	0	0	0	0	0	1	0	0	0	0	0	ST239
1	0	0	0	0	0	0	0	0	0	0	1	0	0	0	0	0	ST239
1	0	0	0	0	0	0	0	0	0	0	1	0	0	0	0	0	ST239
1	0	0	0	0	0	0	0	0	0	0	1	0	1	0	0	0	ST239
1	0	0	0	0	0	0	0	0	0	0	1	1	1	0	0	1	ST239
1	0	0	0	0	0	0	0	0	0	0	1	1	1	0	0	1	ST239
1	0	0	0	0	0	0	0	0	0	0	1	0	0	0	0	0	ST239
0	0	0	0	0	0	0	0	0	0	1	0	0	0	1	1	0	ST93
1	0	0	0	0	0	0	0	0	0	0	1	0	0	0	0	0	ST239
1	0	0	0	0	0	0	0	0	0	0	1	0	0	0	0	0	ST239
1	0	0	0	0	0	0	0	0	0	0	1	0	0	0	0	0	ST239
1	0	0	0	0	0	0	0	0	0	0	1	0	0	0	0	0	ST239
0	0	0	0	0	1	0	1	0	0	0	0	1	0	1	0	1	ST22
1	0	0	0	0	0	0	0	0	0	0	1	0	0	0	0	0	ST239
